# Supplementary material for: Semisynthesis of Betaxanthins from Purified Betacyanin of Opuntia dillenii sp.: Color Stability and Antiradical Capacity
Source: Molecules. 2024 May 3;29(9):2116. doi: 10.3390/molecules29092116 (PMC11085281; doi:10.3390/molecules29092116)
Supplement: Supplementary file 1 [file molecules-29-02116-s001.zip]

Archive with 1 entries (1 files):
- molecules-2972696-supplementary.pdf
